# Supplementary material for: Improved Short-Circuit Current and Fill Factor in PM6:Y6 Organic Solar Cells through D18-Cl Doping
Source: Nanomaterials (Basel). 2023 Nov 3;13(21):2899. doi: 10.3390/nano13212899 (PMC10650114; doi:10.3390/nano13212899)
Supplement: Supplementary file 1 [file nanomaterials-13-02899-s001.zip]

Archive with 1 entries (1 files):
- nanomaterials-2674473-supplementary.pdf
